# Supplementary material for: Diversity-Oriented Synthesis Catalyzed by Diethylaminosulfur-Trifluoride—Preparation of New Antitumor Ecdysteroid Derivatives
Source: Int J Mol Sci. 2022 Mar 22;23(7):3447. doi: 10.3390/ijms23073447 (PMC8998355; doi:10.3390/ijms23073447)
Supplement: Supplementary file 1 [file ijms-23-03447-s001.zip]

Archive with 1 entries (1 files):
- ijms-1594754-supplementary.pdf
